# Supplementary material for: Topographic representation of current and future threats in the mouse nociceptive amygdala
Source: Nat Commun. 2023 Jan 13;14:196. doi: 10.1038/s41467-023-35826-4 (PMC9839702; doi:10.1038/s41467-023-35826-4)
Supplement: Supplementary file 4 — Source Data [file 41467_2023_35826_MOESM4_ESM.xlsx]

## Sheet: Fig1b
b	AP	starter cell expression across CeA
subject	-0.85	-0.99	-1.13	-1.27	-1.41	-1.55	-1.69	-1.83	-1.97
1r	15	37	6	39	12	26	44	36	19
3r	0	4	1	2	18	30	33	10	4
4c	0	1	2	1	0	1	4	5	9
89	0	1	6	8	8	8	6	7	12
90r	7	0	5	0	20	39	25	26	2
94c	0	0	0	1	13	19	27	24	1
99c	0	0	0	0	0	0	0	2	5
100	0	2	11	3	8	28	1	4	0
606	0	1	12	2	12	10	9	17	5
958	0	3	9	7	18	16	4	7	1
959	0	0	3	3	5	0	4	9	4
nar	0	16	28	14	11	34	47	28	1

## Sheet: Fig1d
d	AP (mm)
subject	2.2095	2.10836	1.90607	1.80492	1.70378	1.60263	1.50149	1.37506	1.24863	1.12219	0.995763	0.894618	0.641756	0.388893	0.287748	0.085458	-0.015687	-0.26855	-0.420267	-0.571985	-0.723702	-0.824847	-0.925992	-1.12828	-1.22943	-1.33057	-1.48229	-1.63401	-1.78573	-2.03859	-2.13973	-2.24088	-2.44317	-2.54431	-2.7466	-2.84775	-3.05004	-3.15118	-3.40405	-3.70748	-3.8592	-3.96034	-4.06149	-4.26378	-4.36492	-4.56721	-4.66836	-4.7695	-5.22466
100	0.208768	0.668058	0.709812	2.3382	0.584551	0.334029	0.334029	0.375783	0.167015	0.501044	0.167015	0.626305	0.835073	0.417537	0.751566	0.91858	1.75365	0.0835073	0.208768	3.67432	5.34447	6.80585	7.72443	7.43215	7.26514	5.88727	5.6785	5.05219	4.09186	2.63048	3.00626	2.17119	2.17119	1.79541	2.12944	2.29645	2.2547	2.00418	1.50313	1.25261	0.835073	0.417537	0.542797	0.751566	1.58664	1.12735	0.334029
1r	0.191314	0.229577	0.306103	0.248709	0.26784	0.26784	0.172183	0.363497	0.210446	0.13392	0.191314	0.191314	0.306103	0.40176	0.382629	0.726994	1.0331	1.54965	1.98967	1.85575	2.44882	3.0419	3.7115	3.86455	3.80716	4.55328	5.79682	4.97417	4.30457	3.4054	3.46279	3.90281	3.15669	4.28544	4.09413	4.87852	4.13239	4.26631	4.075	3.59671	3.11842	2.41056	1.72183	1.37746	0.0956572	0.459154	0.0382629
3r			0.166945	0.119246	0.33389	0.262342	0.166945	0.166945	0.286191	0.715478	0.429287	0.64393	0.66778	0.858574	1.28786	0.810875	1.741	2.79036	2.95731	3.2435	3.93513	3.83973	5.67613	6.487	7.08323	6.10541	6.17696	4.91295	5.67613	4.60291	3.1958	2.98116	2.76652	2.74267	2.95731	2.50417	2.57572	2.14643	1.5025	0.882423	0.572383	0.405438	0.262342	0.262342	0.190794	0.214643	0.834725	0.0238493
4c			0.215054	0.322581	0.107527	0.107527	0.0537634	0.268817	0.16129	0.322581	0.483871	0.645161	0.16129	0.322581	0.483871	0.430108	1.1828	2.47312	1.93548	4.19355	2.68817	2.95699	2.52688	3.17204	2.95699	4.08602	5.48387	5.16129	7.15054	5.53763	5	3.44086	2.74194	1.55914	4.13978	4.19355	5.05376	3.8172	4.24731	4.19355	2.52688	1.88172	0.698925	0.376344	0.268817	0.214643	0.834725	0.0238493	0.0382629
606			0.204559	0.292227	0.0292227	0.233781	0.409117	0.263004	0.379895	0.350672	0.43834	0.555231	0.467563	0.730567	0.701344	0.672122	1.02279	1.98714	2.74693	4.58796	4.79252	4.70485	3.56517	4.03273	3.50672	3.94506	4.3834	3.24372	3.0976	1.9287	2.25015	2.4547	3.53594	7.27645	6.10754	5.0263	5.61075	5.84454	3.59439	2.16248	1.25658	0.935126	0.698925	0.376344	0.268817	0.214643	0.834725	0.0238493	0.0382629
89		0.322432	0.184247	0.230309	0.138185	0.0921234	0.27637	0.27637	0.460617	0.230309	0.230309	0.414556	0.322432	0.368494	0.598802	0.690926	0.552741	1.88853	1.84247	1.42791	2.25702	3.96131	3.91525	4.9286	5.94196	4.88254	4.60617	4.60617	4.60617	6.81713	6.40258	3.82312	3.31644	2.62552	2.62552	2.71764	3.45463	3.08614	2.53339	3.04007	2.62552	1.70428	1.98065	1.47398	0.506679	0.552741	1.12735	0.334029
90r		0.202293	0.2922	0.359631	0.22477	0.359631	0.337154	0.2922	0.314677	0.427062	0.337154	0.944032	0.876601	1.34862	1.86559	2.85457	2.2477	2.27017	3.05687	3.30411	4.04585	3.73118	4.74264	3.91099	5.07979	6.00135	4.36053	4.2931	3.19173	3.75365	4.31558	4.27062	4.8775	4.85502	4.42796	3.55136	3.28164	3.59439	2.16248	1.25658	0.935126	0.698925	0.376344	0.268817	0.214643	0.834725	0.0238493	0.0382629
94c		0.103466	0.155199	0.155199	0.181066	0.0775996	0.129333	0.155199	0.129333	0.155199	0.284532	0.620797	0.543197	0.59493	0.879462	1.00879	1.55199	2.48319	2.40559	2.19865	2.17279	3.00052	3.98345	5.25091	4.50078	4.52664	4.26798	4.73357	5.4837	3.67305	3.51785	3.75065	4.34558	5.04397	4.81117	5.8717	5.84584	3.75065	3.23332	2.17279	0.982928	0.620797	0.376344	0.268817	0.214643	0.834725	0.0238493	0.0382629
958		0.17116	0.385109	0.898588	0.0427899	0.299529	0.299529	0.427899	0.513479	3.33761	0.727428	1.15533	1.24091	1.79718	3.55156	3.72272	4.6641	7.1887	9.54215	4.6641	5.17758	5.47711	3.89388	5.77664	5.56269	2.5246	2.31065	2.26786	1.58323	3.12366	1.36928	1.11254	1.62602	4.83526	0.898588	2.05392	1.58323	0.641849	0.599059	0.256739	0.385109	0.385109	0.21395	0.268817	0.214643	0.834725	0.0238493	0.0382629
959	0.134998	0.134998	0.202497	0.236247	0.371245	0.269997	0.371245	0.404995	0.202497	0.303746	0.202497	0.168748	0.202497	0.506244	0.269997	0.371245	0.303746	0.80999	0.843739	1.58623	2.63247	2.53122	5.02869	4.0837	5.02869	4.55619	3.57746	2.59872	4.42119	3.54371	5.56868	4.1512	4.42119	3.10496	3.91495	3.77995	3.47621	3.07121	3.7462	3.44246	4.58994	3.77995	2.69997	1.55248	0.0674992	1.31623	0.168748	0.978738	0.269997
99c	0.125786	0.880503	0.628931	0.377358	1.63522	1.88679	1.88679	1.63522	1.25786	2.13836	3.6478	4.77987	4.90566	7.04403	6.28931	3.52201	5.03145	3.39623	3.14465	3.77358	5.53459	5.15723	5.91195	5.03145	5.78616	6.91824	2.13836	2.26415	0.880503	1.76101	0.628931	4.1512	4.42119	3.10496	3.91495	3.77995	3.47621	3.07121	3.7462	3.44246	4.58994	3.77995	2.69997	1.55248	0.0674992	1.31623	0.168748	0.978738	0.269997
nar	0.304414	0.405885	0.405885	0.152207	0.507357	0.608828	1.06545	0.152207	1.97869	2.73973	3.29782	5.17504	7.2552	8.42212	5.1243	4.66768	4.21106	5.68239	5.88534	3.7037	2.58752	2.28311	3.45003	3.85591	3.85591	4.36327	5.02283	4.46474	3.29782	1.52207	1.16692	0.659564	0.710299	0.507357	0.507357	3.77995	3.47621	3.07121	3.7462	3.44246	4.58994	3.77995	2.69997	1.55248	0.0674992	1.31623	0.168748	0.978738	0.269997
d	ML (mm)
subject	-5	-4.9	-4.8	-4.7	-4.6	-4.5	-4.4	-4.3	-4.2	-4.1	-4	-3.9	-3.8	-3.7	-3.6	-3.5	-3.4	-3.3	-3.2	-3.1	-3	-2.9	-2.8	-2.7	-2.6	-2.5	-2.4	-2.3	-2.2	-2.1	-2	-1.9	-1.8	-1.7	-1.6	-1.5	-1.4	-1.3	-1.2	-1.1	-1	-0.9	-0.8	-0.7	-0.6	-0.5	-0.4	-0.3	-0.2
100	0.292276	0.626305	1.46138	2.08768	2.46347	2.04593	2.12944	2.83925	1.87891	1.50313	1.62839	2.08768	2.2547	2.58873	2.37996	2.79749	2.2547	3.4238	3.17328	4.38413	4.5929	4.71816	4.75992	3.92484	3.59081	3.4238	2.58873	2.08768	1.37787	1.58664	1.46138	0.91858	1.33612	1.04384	0.417537	0.91858	0.793319	0.709812	1.08559	0.375783	0.501044	0.751566	0.668058	0.584551	0.501044	0.542797	0.793319	0.417537	0.584551
1r	0.306103	1.39659	2.65927	3.27148	4.9933	5.85422	5.7203	4.7446	3.27148	2.81232	2.46795	2.10446	1.85575	1.60704	1.79835	1.91314	2.54448	2.3723	2.86971	2.3723	2.73579	3.0419	3.15669	2.64014	2.04706	2.02793	1.76009	2.10446	2.3149	1.98967	1.41573	1.56878	1.49225	1.01397	0.784389	0.726994	0.53568	0.784389	0.516549	0.497417	0.363497	0.26784	0.229577	0.26784	0.306103	0.286971	0.382629	0.822652	0.918309
3r	0.119246	0.286191	0.476985	0.476985	0.691629	1.21631	1.38326	1.62175	2.24183	1.97949	2.36108	2.48032	2.48032	2.81421	2.07489	2.26568	1.93179	1.97949	1.88409	2.69497	3.02886	2.98116	4.9368	4.9368	4.38827	3.4343	3.81588	3.41045	3.4343	2.86191	2.28953	2.02719	1.24016	1.09707	0.763177	0.906272	1.35941	1.16861	1.04937	1.26401	1.40711	0.953971	0.858574	0.787026	0.810875	0.953971	0.882423	1.02552	1.6933
4c	0.0537634	0.107527	0.483871	0.376344	0.483871	0.376344	0.430108	0.752688	0.430108	1.07527	2.74194	3.17204	2.36559	3.3871	3.01075	4.08602	4.67742	4.19355	4.46237	4.62366	5.53763	4.67742	3.3871	2.58065	2.58065	2.15054	1.77419	2.15054	1.50538	1.34409	1.23656	0.591398	0.430108	0.806452	1.1828	0.376344	0.16129	0.537634	0.430108	0.752688	0.430108	0.483871	0.913978	0.376344	0.591398	0.591398	1.77419	1.50538	1.82796
606	0.204559	0.350672	0.672122	1.13968	1.60725	2.07481	1.78258	1.40269	2.13326	2.39626	3.15605	3.21449	3.06838	3.71128	4.47107	4.47107	3.12683	3.12683	3.0976	3.33139	4.09117	3.79895	3.65283	3.85739	2.80538	2.10403	1.78258	1.05202	1.43191	1.43191	1.19813	1.05202	0.701344	0.526008	0.584454	0.263004	0.292227	0.292227	0.555231	0.613676	0.496786	0.584454	0.321449	0.409117	0.350672	0.43834	0.409117	1.08124	0.935126
89	0.460617	0.783049	1.52004	2.11884	4.19162	4.14556	3.54675	2.57946	1.98065	2.07278	1.75035	1.42791	2.21096	1.79641	2.71764	2.99401	3.59281	3.22432	4.79042	4.42193	5.38922	4.51405	3.40857	2.67158	2.90189	2.07278	1.24367	0.829111	1.33579	1.84247	2.07278	1.52004	1.01336	1.42791	1.28973	0.598802	0.506679	0.598802	0.368494	0.322432	0.460617	0.598802	0.322432	0.414556	0.322432	0.27637	0.322432	0.368494	0.552741
90r	0.472016	0.988986	1.14633	3.10182	3.21421	3.82108	3.68622	3.19173	2.56237	2.3376	2.29265	2.67476	3.23668	3.59631	3.91099	3.86604	4.31558	3.64127	4.20319	3.68622	3.39402	3.57384	3.79861	2.6298	2.20274	1.97797	1.57339	1.59586	1.32614	1.41605	1.50596	1.59586	1.21376	0.629355	0.314677	0.247247	0.427062	0.337154	0.314677	0.404585	0.404585	0.314677	0.179816	0.202293	0.2922	0.202293	0.314677	0.561924	1.30366
94c	0.646663	1.11226	1.21573	2.69012	3.23332	3.90585	3.18158	3.44025	3.07812	2.81945	3.12985	3.87998	3.90585	3.23332	2.71599	3.33678	2.92292	3.12985	3.36265	3.80238	4.16451	3.69891	3.62131	2.35385	2.56079	1.70719	1.93999	1.65546	1.62959	1.93999	1.16399	0.853595	0.569064	0.517331	0.362131	0.310398	0.465598	0.543197	0.491464	0.387998	0.67253	0.258665	0.439731	0.284532	0.465598	0.569064	0.853595	1.29333	1.50026
958	0.0427899	0.21395	0.342319	0.855798	1.19812	1.66881	1.58323	1.96834	1.75439	1.75439	1.58323	2.09671	2.61018	3.16645	3.46598	2.22507	3.20924	2.99529	4.10783	5.13479	4.70689	4.19341	3.72272	2.65297	2.56739	1.49765	1.32649	1.2837	0.770218	1.11254	1.24091	0.855798	0.470689	0.427899	0.813008	0.256739	0.385109	0.299529	0.513479	0.727428	1.02696	0.641849	0.470689	0.470689	0.427899	0.813008	0.641849	0.727428	1.11254
959	0.911239	1.82248	2.83496	3.23996	3.37496	3.71245	4.3537	3.84745	2.69997	2.12622	3.00371	2.83496	2.36247	2.93621	2.22747	2.49747	2.80121	3.00371	2.76747	2.73372	3.23996	3.10496	2.53122	3.54371	3.40871	3.07121	2.42997	2.46372	2.56497	2.53122	2.19372	1.07999	0.742491	0.843739	0.337496	0.641242	0.303746	0.371245	0.607492	0.168748	0.371245	0.404995	0.438745	0.236247	0.404995	0.269997	0.607492	0.911239	0.911239
99c		0.377358	1.25786	0.628931	1.00629	0.754717	1.38365	1.76101	1.00629	2.26415	3.01887	4.40252	4.65409	4.90566	3.39623	3.77358	5.40881	5.66038	8.55346	4.27673	7.67296	5.15723	4.40252	3.01887	1.76101	1.13208	0.251572	1.38365	1.25786	1.00629	0.754717	0.251572	0.125786	0.125786	0.125786	0.377358	0.125786	0.125786	0.503145	0.251572	0.503145	0.503145	0.251572	0.251572	0.377358	0.503145	0.754717	1.00629	1.88679
nar	0.202943	0.253678	0.659564	0.710299	0.761035	0.608828	1.47133	1.26839	1.77575	1.87722	2.1309	3.80518	3.34855	4.2618	4.10959	4.51547	4.05885	3.5515	2.9934	3.24708	4.9721	4.56621	5.37798	4.71842	4.71842	4.00812	3.19635	2.43531	2.02943	1.92796	1.62354	1.31913	0.862506	0.710299	0.558092	0.405885	0.811771	0.405885	0.608828	0.558092	0.101471	0.913242	0.35515	0.202943	0.202943	0.35515	0.608828	0.659564	0.761035
d	DV (mm)
subject	-7	-6.9	-6.8	-6.7	-6.6	-6.5	-6.4	-6.3	-6.2	-6.1	-6	-5.9	-5.8	-5.7	-5.6	-5.5	-5.4	-5.3	-5.2	-5.1	-5	-4.9	-4.8	-4.7	-4.6	-4.5	-4.4	-4.3	-4.2	-4.1	-4	-3.9	-3.8	-3.7	-3.6	-3.5	-3.4	-3.3	-3.2	-3.1	-3	-2.9	-2.8	-2.7	-2.6	-2.5	-2.4	-2.3	-2.2
100	0.91858	1.1691	1.46138	1.75365	1.92067	2.46347	2.96451	2.71399	3.21503	4.71816	3.71608	4.00835	4.50939	3.79958	3.88309	2.96451	2.58873	3.04802	2.92276	2.21294	2.58873	2.67223	2.2547	2.50522	2.58873	3.08977	1.75365	2.3382	2.21294	1.79541	1.29436	1.58664	1.41962	1.1691	1.21086	1.00209	0.751566	0.751566	0.751566	0.835073	0.0835073	1.00209	0.793319	0.208768	0.793319	0.45929	0.334029	0.167015	0.125261
1r	0.516549	0.784389	1.20528	1.12875	1.18615	1.22441	1.39659	1.60704	1.77922	2.18098	2.3149	2.50622	2.33403	2.25751	1.72183	1.85575	2.23838	2.16185	1.98967	2.02793	1.95141	2.21925	2.12359	2.0088	2.33403	2.29577	2.14272	2.29577	2.85058	2.54448	3.11842	3.00363	3.21408	3.42453	3.17582	3.36713	3.63497	2.54448	2.79319	2.3723	1.76009	1.47312	1.05223	0.650469	0.822652	0.516549	0.746126	0.344366	0.248709
3r	1.5502	1.6933	1.741	2.31338	2.36108	2.50417	3.17195	3.60124	4.03053	4.14977	5.0322	5.05605	4.7937	3.60124	3.21965	3.10041	2.55187	2.31338	1.97949	1.66945	1.90794	1.86024	1.93179	2.12259	2.31338	1.741	1.43096	2.31338	1.95564	1.86024	1.5979	2.38493	1.07322	1.00167	0.882423	0.882423	1.31171	0.906272	0.739327	0.620081	0.357739	0.238493	0.500835	0.453136	0.262342	0.357739	0.214643	0.214643	0.286191
4c	0.268817	1.07527	1.55914	1.88172	1.34409	2.68817	2.58065	3.11828	4.08602	3.44086	5.16129	4.62366	4.56989	4.35484	4.35484	3.06452	3.65591	2.68817	2.15054	2.04301	2.04301	2.25806	1.88172	2.09677	1.82796	1.29032	0.913978	0.967742	1.23656	1.29032	1.12903	2.52688	1.55914	1.29032	1.39785	1.34409	1.34409	1.1828	1.1828	0.645161	0.913978	1.07527	0.752688	0.591398	0.430108	0.537634	0.483871	0.16129	0.16129
606	0.613676	0.613676	1.02279	1.22735	1.19813	1.25658	1.98714	2.65926	2.68849	2.98071	3.18527	4.1204	3.79895	3.94506	4.29573	3.97428	3.82817	3.94506	3.97428	3.36061	2.51315	2.89305	2.42548	1.95792	1.81181	2.25015	1.87025	1.89947	1.43191	1.40269	1.02279	1.69492	1.37347	1.34424	1.16891	1.02279	0.905903	0.613676	0.467563	0.701344	0.379895	0.379895	0.350672	0.496786	0.409117	0.409117	0.263004	0.233781	0.321449
89	0.829111	0.829111	0.690926	0.644864	0.921234	0.921234	1.24367	1.15154	1.61216	1.5661	1.5661	1.75035	2.21096	2.53339	2.71764	2.94795	2.57946	3.36251	2.7637	3.40857	3.31644	2.7637	4.14556	3.31644	3.31644	2.48733	2.21096	2.11884	2.25702	1.75035	2.30309	2.71764	2.67158	2.99401	2.02672	2.99401	2.39521	1.70428	1.70428	1.52004	0.690926	0.598802	0.552741	0.414556	0.460617	0.230309	0.506679	0.184247	0.27637
90r	0.854125	0.988986	1.21376	1.48348	2.27017	2.20274	2.98944	3.32659	4.04585	4.06833	4.56282	4.24815	4.78759	4.0009	3.52888	3.07934	3.10182	2.13531	2.38256	2.38256	2.44999	2.49494	2.22522	2.44999	2.0454	2.71971	2.31513	2.5399	2.31513	2.38256	1.79816	3.1243	1.84311	1.43853	1.34862	1.43853	1.05642	0.899078	0.719263	0.764217	0.584401	0.539447	0.202293	0.359631	0.157339	0.134862	0.0674309	0.112385	0.0899078
94c	1.06053	1.44853	1.78479	1.70719	1.93999	1.73306	1.91412	2.94878	3.12985	3.64718	3.85411	4.50078	4.16451	4.03518	3.93171	3.23332	3.02638	3.31092	3.64718	4.13864	3.38852	3.10398	2.48319	1.78479	1.70719	1.62959	1.65546	1.39679	1.70719	1.31919	0.724263	1.31919	0.879462	0.879462	1.29333	1.21573	1.52613	2.04346	1.34506	1.31919	1.18986	0.957062	1.00879	0.827729	0.284532	0.232799	0.284532	0.310398	0.258665
958	1.06975	0.855798	1.45486	1.45486	2.1395	1.49765	1.88276	2.05392	2.5246	2.22507	2.1395	2.48181	2.78134	3.03808	2.73855	3.3804	3.3804	2.05392	1.62602	2.05392	1.7116	2.31065	1.83997	1.58323	2.31065	1.75439	1.32649	1.36928	1.49765	1.58323	1.41207	1.62602	0.941378	1.15533	0.898588	1.32649	1.06975	0.556269	0.342319	0.513479	0.470689	0.513479	0.813008	0.641849	0.470689	0.770218	1.11254	1.36928	1.06975
959	0.911239	0.77624	1.11374	2.42997	1.72123	1.34998	1.55248	1.58623	2.09247	2.05872	2.46372	2.02497	2.46372	2.86871	3.23996	3.30746	2.63247	2.19372	2.59872	2.69997	2.63247	2.56497	2.93621	2.29497	2.46372	2.26122	2.02497	1.95748	2.80121	3.6112	2.42997	2.73372	2.90246	2.69997	2.66622	2.93621	2.26122	2.26122	1.68748	1.34998	1.21498	1.14749	0.843739	0.911239	0.371245	0.371245	0.202497	0.303746	0.168748
99c	0.880503	0.377358	0.377358	0.880503	0.880503	1.63522	2.26415	2.38994	5.40881	5.15723	7.54717	6.66667	4.5283	7.04403	5.91195	6.16352	3.89937	4.90566	3.77358	4.90566	4.02516	2.64151	2.13836	2.01258	1.76101	0.377358	1.25786	1.00629	0.377358	0.503145	0.880503	1.50943	0.251572	0.251572	0.125786		0.251572	0.125786	0.125786	0.251572	0.125786	0.251572					0.125786		0.251572
nar	0.811771	1.06545	1.77575	1.97869	2.68899	3.04414	3.60223	5.1243	5.02283	5.47945	6.74784	7.55961	7.00152	5.32725	4.414	3.5515	2.79046	2.43531	2.28311	2.38458	2.38458	2.28311	1.82648	1.16692	1.11618	1.77575	1.26839	1.11618	1.26839	1.11618	0.710299	1.16692	0.710299	0.862506	0.659564	0.35515	0.405885	0.35515	0.405885	0.202943	0.202943	0.202943	0.202943	0.0507357	0.253678	0.0507357	0.0507357	0.0507357
[truncated: 54 more columns]

## Sheet: Fig1e
e	Cells by metastructure (%)
area	CTXpl	CTXsp	STR	PAL	TH	HY	MB	P
color	#7ED04B	#8ADA87	#80CDF8	#A2B1D8	#FF909F	#F2483B	#FF7AFF	#FFC395
hemi	ipsi	ipsi	ipsi	ipsi	ipsi	ipsi	ipsi	ipsi
100	38.6667	12.3218	28.6897	4.96552	5.05747	1.42529	1.51724	1.42529
1r	59.2516	8.3368	12.5572	4.94802	8.46154	1.82952	0.582121	0.04158
3r	37.1973	8.43537	28.5986	8.35374	5.55102	6.5034	0.62585	0.979592
4c	46.0106	12.5	16.4894	4.45479	5.91755	3.98936	0.199468	0.132979
606	46.324	10.9304	17.5992	3.90371	3.83865	1.69161	1.88679	0.748211
89	45.873	9.31217	22.5926	7.93651	4.60317	1.53439	0.634921	0.15873
90r	53.8123	14.6872	15.4692	3.86119	6.06061	1.97947	0.244379	1.14858
94c	52.2427	16.9638	16.36	2.30017	6.06671	3.13399	0.517539	0.718804
958	41.1959	9.08663	18.5499	3.76648	4.51977	1.27119	0.564972	0.47081
959	53.9941	9.94822	17.3817	7.95118	7.10059	1.33136	0.924556	0.0369822
99c	42.4328	20.5092	23.4795	2.40453	2.9703	3.39463	0.282885	0.848656
nar	35.0389	17.9644	30.2558	5.17241	5.4505	2.78087	0.166852	0.556174
mean	46.0033	12.583	20.6686	5.00152	5.46649	2.57209	0.678965	0.605532

## Sheet: Fig1f
f	Cell number by region
area	GU	GU	ECT	ECT	AIp	AIp	SSp	SSp	SSs	SSs	AUDv	AUDv	AUDp	AUDp	TEa	TEa	PERI	PERI	VISC	VISC	ENT	ENT	SUB	SUB	PIR	PIR	NLOT	NLOT	PAA	PAA	TR	TR	CA	CA	COAa	COAa	COAp	COAp	BMAa	BMAa	LA	LA	PA	PA	EPd	EPd	BLAa	BLAa	BLAp
color	#009C75	#009C75	#0D9F91	#0D9F91	#219866	#219866	#188064	#188064	#188064	#188064	#019399	#019399	#019399	#019399	#15B0B3	#15B0B3	#0E9684	#0E9684	#11AD83	#11AD83	#32B825	#32B825	#4BB547	#4BB547	#6ACBBA	#6ACBBA	#95E4C8	#95E4C8	#59DAAB	#59DAAB	#A8ECD3	#A8ECD3	#7ED04B	#7ED04B	#61E7B7	#61E7B7	#61E7B7	#61E7B7	#84EA81	#84EA81	#90EB8D	#90EB8D	#97EC93	#97EC93	#A0EE9D	#A0EE9D	#9DE79C	#9DE79C	#9DE79C
hemi	ipsi	contra	ipsi	contra	ipsi	contra	ipsi	contra	ipsi	contra	ipsi	contra	ipsi	contra	ipsi	contra	ipsi	contra	contra	ipsi	ipsi	contra	contra	ipsi	ipsi	contra	contra	ipsi	contra	ipsi	ipsi	contra	ipsi	contra	ipsi	contra	contra	ipsi	contra	ipsi	contra	ipsi	ipsi	contra	contra	ipsi	ipsi	contra	contra
100	0.781609	0.183908	2.34483	0.045977	0.91954	0.137931	1.37931	0.275862	2.3908	0	2.71264	0	0.597701	0	3.31034	0	2.02299	0.045977	0.137931	2.3908	4.45977	0	0	0.183908	6.62069	0.367816	0	0.551724	0.045977	0.505747	2.75862	0	0.229885	0.045977	0.597701	0.045977	0.137931	0.597701	0	1.37931	0	1.6092	0.091954	0	0	1.05747	3.21839	0	0
1r	0.27027	0.02079	8.77339	0.14553	0.33264	0.0623701	1.64241	0.623701	2.26611	0.02079	6.54886	0.14553	2.74428	0	10.2079	0.12474	1.2474	0.0831601	0.04158	0.914761	7.11019	0.12474	0.02079	2.66112	3.24324	0.18711	0.04158	0.602911	0.02079	0.831601	1.37214	0	1.64241	0.12474	0.24948	0	0	0.997921	0	0.519751	0	1.22661	0.4158	0	0.02079	0.27027	2.78586	0.0831601	0
3r	1.36054	0.0272109	1.38776	0.0544218	1.57823	0.136054	2.58503	0.380952	1.22449	0.0544218	0.870748	0.0544218	0.272109	0	1.68707	0.0544218	0.462585	0	0.0816327	3.07483	5.33333	0	0.0816327	0.489796	5.65986	0.108844	0	0.408163	0.0272109	0.272109	3.59184	0	0.217687	0.326531	1.44218	0	0.0272109	2.58503	0	0.897959	0	0.435374	0.979592	0	0.0272109	0.190476	1.30612	0.0272109	0
4c	0.0664894	0	0.598404	0	0.132979	0	1.06383	0.598404	0	0	0.265957	0.0664894	0.465426	0.132979	0.664894	0	0.598404	0.0664894	0	0.0664894	7.5133	0.132979	0.132979	13.8298	3.25798	0.199468	0.0664894	0.598404	0.132979	0.398936	3.125	0.0664894	5.98404	0.664894	0.265957	0.132979	0.132979	4.52128	0	0.664894	0	2.79255	2.12766	0.0664894	0	0.664894	1.92819	0	0
606	1.52895	0.0975927	1.52895	0.0650618	0.71568	0	1.26871	3.41574	1.72414	0.0650618	1.3663	0	0.683149	0.162655	2.17957	0.130124	0.813273	0	0.130124	1.82173	10.7677	0.162655	0.227716	6.34353	2.56994	0.130124	0	0.162655	0.0325309	0.260247	4.16396	0	1.85426	0.878334	0.618087	0.0325309	0	2.66753	0	0.292778	0	2.86272	0.422902	0	0.0325309	0.455433	1.30124	0	0
89	0.37037	0	3.91534	0	0.47619	0	3.86243	2.06349	1.85185	0.0529101	4.55026	0	2.01058	0.0529101	10.2116	0.10582	1.21693	0.0529101	0.10582	0.42328	4.07407	0.10582	0.0529101	2.59259	2.59259	0.26455	0	0.0529101	0.0529101	1.21693	0.846561	0	1.0582	0.0529101	0	0.10582	0.15873	1.32275	0	0.21164	0	3.33333	0.21164	0	0	0.21164	2.27513	0	0
90r	1.05083	0.146628	3.86119	0.0733138	1.80841	0.195503	0.513196	0.0977517	1.46628	0.0244379	2.78592	0	1.63734	0.0244379	5.03421	0.0733138	1.85728	0.0733138	0.0488759	2.15054	11.4614	0.0733138	0	3.12805	3.83675	0.12219	0	0.7087	0	0.58651	5.10753	0	1.05083	0.0488759	0.58651	0	0	3.47019	0	1.07527	0	2.39492	0.366569	0	0	0.366569	1.90616	0	0
94c	0.6613	0	1.63887	0.0862565	1.3801	0.0575043	0.0575043	0.0287522	0.201265	0	5.14664	0.0287522	2.50144	0	3.70903	0.0575043	1.00633	0.0575043	0.0287522	0.747556	12.4784	0.115009	0	1.35135	5.20414	0	0	0.632547	0	1.55262	2.58769	0	3.16274	0	1.3226	0	0	2.12766	0	1.20759	0	3.19149	0.488787	0	0	1.9839	2.35768	0.0862565	0
958	0.612053	0.188324	0.988701	0.188324	0.94162	0.047081	5.97928	8.05085	2.49529	0.612053	1.69492	0.141243	0.188324	0.47081	1.55367	0.094162	0.753296	0.047081	0	1.88324	3.43691	0.376648	0	1.41243	10.7815	0.800377	0.047081	0.329567	0.047081	0.423729	0.376648	0	0.47081	0.753296	0.376648	0	0.282486	0.612053	0	0.376648	0.047081	0.753296	0	0	0.094162	1.08286	2.40113	0.047081	0.047081
959	1.0355	0	3.5503	0.0739645	0.443787	0	1.47929	0.0369822	1.2574	0.0739645	6.50888	0.110947	3.36538	0	10.1701	0.184911	0.776627	0	0	1.36834	7.9142	0.0739645	0	2.47781	6.02811	0	0	0.924556	0	0.517751	0.554734	0	0.813609	0	0.184911	0	0	0.961538	0	0.850592	0	2.81065	0	0	0	0.554734	1.59024	0	0
99c	0.141443	0	1.27298	0	0.141443	0	0.282885	0.282885	0	0	0	0	0	0	0.707214	0	0.282885	0.282885	0	0	21.4993	0.424328	0.141443	7.07214	0.707214	0.282885	0	0	0	0.141443	4.52617	0	0.707214	0	0.141443	0	0	2.12164	0	0.282885	0	2.82885	2.54597	0	0	0.990099	2.9703	0	0
nar	1.39043	0	0.723026	0	0.500556	0.0556174	0.389321	0.222469	0.83426	0.166852	1.00111	0	0.389321	0	1.05673	0	0.389321	0.0556174	0.166852	0.945495	7.11902	0.0556174	0	2.28031	5.4505	0.111235	0	0.500556	0	0.0556174	7.78643	0	0.778643	0	1.33482	0	0.0556174	1.33482	0	1.72414	0	1.05673	0.222469	0	0	0.222469	2.16908	0	0.0556174
mean	0.772483	0.0553711	2.54865	0.0610708	0.780931	0.0576718	1.7086	1.33982	1.30932	0.0892076	2.78769	0.0456153	1.23792	0.0703159	4.2077	0.0687497	0.952277	0.0637449	0.0617973	1.31559	8.5973	0.137089	0.0547892	3.6519	4.66271	0.21455	0.0129292	0.456058	0.0299565	0.563603	3.06644	0.00554078	1.49753	0.241296	0.593361	0.0264422	0.0662462	1.94334	0	0.790288	0.00392341	2.10798	0.656112	0.00554078	0.0145578	0.670901	2.18413	0.020309	0.00855819
stde	0.145522	0.0221382	0.661696	0.0172951	0.160836	0.019139	0.495042	0.675937	0.259292	0.049501	0.679137	0.0166692	0.334275	0.0398735	1.10639	0.0177683	0.159196	0.0215857	0.0175758	0.278482	1.44426	0.038382	0.0219188	1.1027	0.748876	0.0618161	0.00694152	0.0798827	0.011104	0.127408	0.625986	0.00554078	0.471544	0.0958141	0.145599	0.013389	0.0265251	0.350057	0	0.14006	0.00392341	0.296098	0.24043	0.00554078	0.00805014	0.15327	0.177982	0.0096779	0.0057938
[truncated: 33 more columns]

## Sheet: Fig1h
h	BLA to CeA expression Correlation
	shuffled	AP
1r	0.03	0.29
3r	0.02	0.26
4c	0.08	0.69
89	0.12	0.54
90	0.04	0.36
94c	-0.23	0.6
99c	0.09	0.87
100	-0.29	0.79
606	-0.19	0.79
958	-0.05	0.59
959	-0.09	0.52
nar	-0.19	0.72

## Sheet: Fig1j
	j	Expression correlations
	CeC starter	CeL starter	CeC retro	CeL retro	SI retro
1r	115	125	255	344	99
3r	17	68	408	334	56
4c	6	17	62	90	12
89	19	29	68	217	10
90	68	53	179	278	43
94c	52	27	136	171	35
99c	3	6	103	113	0
100	31	19	104	82	101
606	43	18	292	134	75
958	30	22	104	148	27
959	10	16	58	101	10
nar	84	57	189	217	113

## Sheet: Fig1n
n	IPSC amplitude (pA)
	606.793
	490.085
	63.7609
	100.591
	60.5002
	194.463
	124.582
	167.061
	217.367
	124.256
	321.92
	148.194
	286.759

## Sheet: Fig2a
a	Fluorescence across CeA
	AP level
subject	-2	-1.82	-1.64	-1.46	-1.28	-1.1
caudal1	15.26	18.47	24.14	20.58	17.36	4.19
caudal2	13.84	13.47	17.68	33.86	15.66	5.5
caudal3	13.47	40.47	25.96	11.72	7.12	1.27
caudal4	8.82	32.23	34.18	15.57	9.21	0
caudal5	1.13	29.61	30.81	11.82	14.22	12.41
rostral1	2.66	11.04	11.04	27.57	25.46	27.15
rostral2	0.85	1.09	24.14	24.14	54.63	15.26
rostral3	8.35	9.97	12.31	12.31	21.64	38.24
rostral4	0	9.26	17.63	22.75	22.75	22.99
rostral5	0.32	4.86	8.05	8.05	40.88	38.3

## Sheet: Fig2c
c	Starter cell number vs projection strength
	CeAl	CeAc	Total	Bias		CeAm	SI	PP/SPFp	PSTN	LHA	cBST	dBST	vBST
caudal1	77	205	282	0.874298		0.438368	0.541644	0.197257	0.032	0	0.335823	0.236879	0.492782
caudal2	44	46	90	0.687924		0.221796	0.271055	0.145612	0.0114101	0.036752	0.0872425	0.120207	0.170419
caudal3	47	65	112	0.506172		0.23499	0.373233	0.305416	0.0341339	0.0207018	0	0.0888486	0.268393
caudal4	44	72	116	0.74136		0.401474	0.180563	0.189577	0.00996316	0.0341111	0.0792409	0.108532	0.271729
caudal5	53	128	181	0.723107		0.543845	0.56717	0.166848	0.0492527	0.029406	0.0557464	0.123835	0.211926
rostral1	21	286	307	-0.888023		0.306598	1.06558	0.14677	0.13156	0.161287	0.126061	0.0165953	0.238469
rostral2	5	89	94	-0.202794		0.343649	0.778889	0.173762	0.169845	0.12311	0.117691	0.0213162	0.0997183
rostral3	0	133	133	-0.599031		0.400616	0.887016	0.14286	0.20159	0.110111	0.0347162	0.0137242	0.0850159
rostral4	20	206	226	-0.922131		0.347802	0.672351	0.129092	0.127373	0.07188	0.0661946	0.0180636	0.121136
rostral5	15	202	217	-0.449142		0.334186	0.832694	0.11475	0.1958	0.0802134	0.0647272	0.0174761	0.0976328
cross correlation
	CeAm	SI	PP/SPFp	PSTN	LHA	cBST	dBST	vBST
CeAl	0.0506645	0.411263	0.226037	0.762452	0.703368	0.256627	0.897485	0.764039
CeAc	0.0364123	0.546242	0.198324	0.190443	0.200706	0.148906	0.0398894	0.0171868
Total	0.0668277	0.289064	0.0880225	0.0275351	0.0353586	0.290004	0.00844205	0.158438
CC	0.0394667	0.67033	0.277137	0.711739	0.70648	0.0709662	0.748526	0.384202

## Sheet: Fig3d
d	area under curve fluorescence
rostral	caudal
226.101	556.303
144.382	520.34
213.984	357.387
287.194	540.386
145.437	186.974
168.433	240.93
266.192	546.044
647.024	98.6166
230.526	157.541
450.075	350.965
422.37	351.506
567.917	420.875
24.5294	36.8951
137.605	127.723
103.159	93.8323
330.588	359.556
341.948	153.467
34.6824	273.588
143.799	251.834
36.3164	342.823
87.5975	253.753
438.607	37.7164
219.065	366.668
166.339	169.301
240.124	464.692
505.314	276.514
123.728	73.6305
227.951	84.1432
271.389	432.254
269.864	549.843
41.6347	319.118
58.5277	264.992
307.95	573.416
339.702	833.568
44.6026	353.224
446.914	429.266
175.511	590.768
117.618	181.765
259.016	198.439
443.149	645.02
197.035	151.102
96.915	284.104
214.672	308.173
670.06	386.269
24.0077	385.844
709.773	221.396
759.535	340.091
175.114	329.752
78.4307	515.781
428.634	296.912
579.587	216.782
103.971	340.255
434.405	312.394
691.143	294.11
459.721	319.892
275.252	142.28
222.302	146.243
417.724	196.182
695.578	333.901
732.292	165.162
354.917	139.5
815.08	653.893
178.68	104.278
220.128	41.6999
310.409	98.6439
146.049	227.67
418.564	105.075
482.452	166.087
399.905	51.7897
86.4537	15.1226
440.572	576.943
73.6987	232.236
177.001	831.83
191.014	317.61
362.756	131.151
294.508	345.427
332.451	591.691
561.33	154.352
138.621	513.9
185.999	343.04
430.641	161.197
448.198	243.236
448.198	254.84
	243.236
	254.84

[truncated: 32 more sheets: Fig3j, Fig3m, Fig3n, Fig3q, Fig3r, Fig4b, Fig4c, Fig4d, Fig4f, Fig4g, Fig4h, Fig4i, Fig5d, Fig5e, Fig5f, Fig5h, Fig5i, Fig5m, Fig5o, Fig5p …]
